# Supplementary material for: The ratio of serum neuron-specific enolase level to admission glasgow coma scale score is associated with diffuse axonal injury in patients with moderate to severe traumatic brain injury
Source: Front Neurol. 2022 Sep 1;13:887818. doi: 10.3389/fneur.2022.887818 (PMC9475250; doi:10.3389/fneur.2022.887818)
Supplement: Supplementary file 1 [file Table_1.XLSX]

## Sheet: 患者
NO.	DAI	sex（male1，female0）	age	causes of trauma（RTA1，fall2，others3）	pupillary light reflex(none0, unilateral 1, bilateral 2)	Marshall CT	NSE（ng/mL）	GCS	NGR	GOSE（unfavorable0，favorable-1）	GOSE	emergency diagnosis（Extensive cerebral contusion=ECC,diffuse brain swelling=DBS,Extradural Hematoma=EDH,subdural hematoma=SDH,Extensive subarachnoid hemorrhage=ESH,brain stem injury=DSI,cerebral hernia=CH）	timing of MRI scans post injury（d）
1	1	1	26	1	1	5	25.3	6	4.21667	1	5	ECC,DBS	8
2	1	0	61	1	2	3	30.5	7	4.35714	1	6	SDH,ECC	11
3	1	0	67	1	1	6	63.3	6	10.55	0	4	EDH,SDH,DBS	25
4	1	1	27	1	0	6	39	4	9.75	0	1	CH,DBS,ESH	28
5	0	1	45	2	1	6	28.5	4	7.125	0	3	CH,EDH,ESH	14
6	1	1	70	2	2	6	27.4	9	3.04444	0	4	EDH,SDH	7
7	1	0	75	1	2	3	49.7	11	4.51818	1	6	ESH	3
8	0	0	72	1	2	2	20.5	10	2.05	1	7	ECC	4
9	1	1	73	2	1	6	53.5	4	13.375	0	1	CH,SDH,ECC	25
10	1	0	67	1	2	4	38.5	7	5.5	1	6	ECC	10
11	1	1	59	2	2	5	29.8	9	3.31111	1	6	EDH,SDH,ECC	8
12	1	1	53	2	1	6	20.3	3	6.76667	0	1	CH,DSI,EDH	25
13	1	0	57	1	1	5	39.6	6	6.6	1	5	EDH,ECC,DAI	16
14	0	0	52	1	2	4	21.1	10	2.11	1	7	ECC	5
15	0	1	57	2	2	4	29.8	10	2.98	1	7	ECC	4
16	1	1	52	1	2	2	39.9	8	4.9875	1	6	ECC	5
17	1	0	67	1	0	6	48.8	4	12.2	0	2	EDH,SDH,DBS	22
18	0	1	30	3	1	4	14.2	4	3.55	0	4	EDH,SDH	12
19	1	0	47	1	1	6	53.5	4	13.375	0	2	SDH,DBS	14
20	0	0	67	1	2	5	44.1	12	3.675	1	6	SDH,ECC	4
21	0	1	42	2	2	3	24.2	9	2.68889	1	6	EDH,SDH	7
22	1	1	30	3	2	3	44.4	11	4.03636	1	6	SDH,ECC	5
23	0	0	56	1	2	4	46.6	12	3.88333	1	7	CH,SDH	3
24	0	1	54	2	2	5	24.3	9	2.7	1	6	EDH,ECC	7
25	0	0	68	1	0	6	37.1	7	5.3	0	3	CH,SDH,DBS	13
26	1	1	67	1	1	6	22.1	3	7.36667	0	1	CH,SDH	16
27	0	1	64	2	2	3	28.1	9	3.12222	0	4	SDH,ECC	7
28	1	0	68	1	1	6	37.2	5	7.44	1	5	CH,SDH,ECC	19
29	0	1	18	1	1	5	20.1	5	4.02	1	7	CH,EDH,WCC	6
30	0	1	40	2	1	4	24.1	9	2.67778	1	6	CH,EDH,WCC	6
31	0	1	56	2	2	5	31	12	2.58333	1	6	SDH,EDH,ECC	5
32	0	0	66	1	2	4	23.1	10	2.31	1	6	SDH,ECC	8
33	0	1	72	1	2	3	45.4	12	3.78333	1	7	SDH,ECC	5
34	0	1	47	2	2	2	30.3	12	2.525	0	4	SDH,ECC	6
35	0	1	67	1	1	5	42.2	12	3.51667	1	7	EDH,WCC	6
36	1	1	34	2	0	5	34.3	4	8.575	0	4	CH,ECC,DBS	27
37	0	1	57	2	2	3	14.8	11	1.34545	1	6	ECC	7
38	0	0	73	1	2	3	29	12	2.41667	1	6	SDH,ECC	5
39	1	1	57	2	1	6	32.2	3	10.7333	0	2	CH,SDH,ECC	18
40	1	1	31	1	1	6	48.1	4	12.025	0	4	CH,SDH,ECC	23
41	0	0	63	2	2	3	36.5	9	4.05556	1	7	ECC	9
42	0	1	73	1	2	2	28.3	12	2.35833	1	7	ESH	5
43	0	1	69	1	2	3	13.1	12	1.09167	1	7	EDH,ESH	4
44	0	1	62	2	2	4	8.7	11	0.790909	1	8	SDH,ECC	6
45	0	0	39	2	2	4	31.5	11	2.86364	1	7	SDH,ECC	5
46	1	1	70	1	1	6	46.1	4	11.525	0	2	CH,SDH	19
47	0	1	46	2	2	4	18	10	1.8	1	8	SDH	6
48	0	0	52	2	2	3	54.1	12	4.50833	0	2	SDH	27
49	0	0	59	1	2	2	18.9	9	2.1	1	7	ESH	14
50	0	1	44	1	1	6	21.3	4	5.325	1	7	CH,EDH,ECC	22
51	0	1	72	1	2	3	27.1	10	2.71	1	7	ECC	10
52	1	1	47	2	2	2	38.8	5	7.76	0	3	DAI,ESH	24
53	1	1	73	1	0	6	30.7	4	7.675	0	1	CH,ECC,DBS	20
54	0	1	60	2	2	4	33.2	10	3.32	1	7	SDH,ECC	4
55	0	1	55	2	2	3	21.6	9	2.4	1	7	SDH,ECC	8
56	0	1	72	1	1	5	34.4	8	4.3	1	8	CH,SDH	6
57	1	1	70	1	2	6	34.9	4	8.725	0	2	SDH,ECC	22
58	0	1	62	1	2	2	10.7	11	0.972727	1	7	ECC	7
59	1	1	72	2	2	3	41.0	7	5.85714	1	5	SDH,ECC	9
60	0	1	57	3	2	4	13.7	11	1.24545	1	7	ESH	5
61	0	0	49	1	1	6	26.6	4	6.65	1	7	ESH,DBS	16
62	0	1	54	1	2	3	9.9	12	0.825	1	7	SDH	5
63	1	1	53	1	2	4	28.9	11	2.62727	0	4	ECC,ESH	7
64	1	0	73	1	1	6	60.4	7	8.62857	0	4	SDH,ECC	14
65	0	1	55	2	1	4	36.6	12	3.05	1	6	CH,EDH,SDH	5
66	0	1	65	3	2	3	19.3	10	1.93	1	7	SDH,ECC	4
67	1	0	47	1	2	4	40.6	10	4.06	1	7	ECC,ESH	6
68	1	0	68	1	1	5	59	8	7.375	1	6	CH,EDH,SDH,ECC	11
69	1	1	55	2	2	5	51.8	8	6.475	0	3	SDH,ECC	10
70	0	1	22	3	0	6	50	12	4.16667	1	6	CH,EDH,DBS	5
71	0	1	60	1	2	3	19.8	10	1.98	1	7	ECC,ESH	3
72	0	1	69	1	2	2	35.6	10	3.56	1	8	ESH	4
73	1	1	44	2	2	6	30.8	10	3.08	1	6	EDH,ECC	4
74	1	1	69	1	1	2	72.5	11	6.59091	0	1	CH,SDH,ECC	28
75	0	1	70	2	2	4	24.3	6	4.05	1	6	SDH	18
76	1	1	68	2	2	6	38.4	5	7.68	1	5	SDH,ECC	19
77	0	0	60	1	2	3	24.1	9	2.67778	1	7	EDH,SDH,ECC	14
78	0	1	42	2	2	5	21.1	9	2.34444	1	7	SDH	6
79	0	1	53	1	1	5	15.5	11	1.40909	1	8	EDH,ESH,DBS	5
80	0	1	47	1	2	3	40.8	12	3.4	1	8	EDH	5
81	0	1	68	3	2	4	24.3	11	2.20909	0	3	SDE,ECC	9
82	0	0	45	1	2	2	32	10	3.2	1	7	ESH	7
83	0	1	57	2	2	5	43.5	12	3.625	1	8	EDH	9
84	1	1	38	1	2	4	45.8	7	6.54286	1	6	ECC,ESH	15
85	0	1	64	1	2	3	27.4	10	2.74	1	8	EDH	5
86	1	0	62	1	0	6	43.2	4	10.8	0	4	CH,SDH,ECC,DBS	24
87	0	1	66	2	2	4	19.4	10	1.94	1	8	SDH,ECC	8
88	1	0	72	1	2	4	30.3	7	4.32857	0	4	ECC	21
89	0	0	76	2	2	3	10.9	11	0.990909	1	8	SDH,ECC	8
90	1	0	70	2	2	6	45.2	7	6.45714	0	4	SDH,ECC	7
91	1	1	19	1	2	2	34.1	4	8.525	0	4	SDH	22
92	1	1	64	1	0	6	50.1	6	8.35	0	1	DSI,SDH,DBS	25
93	0	1	52	2	2	4	19.2	9	2.13333	1	8	SDH,ECC	17
94	1	1	73	2	2	4	51	8	6.375	0	4	SDH,ECC	11
95	0	1	63	2	1	5	18.3	8	2.2875	1	7	ECC,DBS	18
96	1	1	51	2	2	3	41.6	5	8.32	0	3	SDH	21
97	0	1	53	1	2	2	40.7	12	3.39167	1	7	ECC	6
98	1	1	57	2	2	3	47.6	7	6.8	1	5	ECC,ESH	12
99	0	0	74	2	2	5	12.6	8	1.575	0	3	EDH,SDH,ECC	18
100	1	0	57	2	1	5	30.9	6	5.15	0	4	SDH,ECC	8
101	0	1	37	2	2	3	17.8	11	1.61818	1	8	EDH,SDH,ECC	5
102	0	1	48	2	2	2	23.4	8	2.925	1	7	EDH,SDH,ECC	19
103	0	1	29	2	2	3	14.1	12	1.175	1	8	EDH,ECC	5
104	0	1	37	2	2	4	15	11	1.36364	1	8	EDH,SDH	8
105	1	1	56	2	0	6	39.5	4	9.875	0	2	DSI,ECC,DBS	24
106	0	1	49	1	2	4	11.2	11	1.01818	1	8	SDH	3
107	0	0	30	1	0	4	16.4	6	2.73333	1	8	EDH,DBS	17
108	1	1	71	1	1	6	43.2	4	10.8	0	2	CH,SDH	19
109	0	1	32	2	2	5	13.4	9	1.48889	1	8	EDH,ECC	9
110	1	0	70	1	0	6	37.2	5	7.44	0	1	CH,SDH,DBS	21
111	0	1	80	1	2	3	18.1	8	2.2625	1	7	SDH	16
112	0	1	53	1	2	2	30.9	12	2.575	1	8	ESH	6
113	1	0	64	1	1	3	46.8	6	7.8	1	5	CH,EDH	25
114	1	1	68	1	1	6	45.3	5	9.06	0	1	CH,SDH,ECC	28
115	1	1	70	1	0	5	47.2	4	11.8	0	2	CH,DSI,ESH,DBS	26
